# Supplementary material for: Immobilization of Lathyrus cicera Amine Oxidase on Magnetic Microparticles for Biocatalytic Applications
Source: Int J Mol Sci. 2022 Jun 10;23(12):6529. doi: 10.3390/ijms23126529 (PMC9223840; doi:10.3390/ijms23126529)
Supplement: Supplementary file 1 [file ijms-23-06529-s001.zip]

Archive with 1 entries (1 files):
- ijms-1752776-supplementary.pdf
